# Supplementary material for: Design and Properties of Natural Rosin-Based Phosphoester Functional Surfactants
Source: Molecules. 2023 Mar 30;28(7):3091. doi: 10.3390/molecules28073091 (PMC10096330; doi:10.3390/molecules28073091)
Supplement: Supplementary file 1 [file molecules-28-03091-s001.zip]

Archive with 1 entries (1 files):
- molecules-2298553-supplementary.pdf
